# Supplementary material for: CSF circulation and dispersion yield rapid clearance from intracranial compartments
Source: Front Bioeng Biotechnol. 2022 Sep 12;10:932469. doi: 10.3389/fbioe.2022.932469 (PMC9510842; doi:10.3389/fbioe.2022.932469)
Supplement: Supplementary file 1 [file DataSheet1.ZIP]

Archive with 2 entries (2 files):
- frontiers_SupplementaryMaterial.pdf
- frontiers_SupplementaryMaterial.tex
