# Supplementary material for: CSF circulation and dispersion yield rapid clearance from intracranial compartments
Source: Front Bioeng Biotechnol. 2022 Sep 12;10:932469. doi: 10.3389/fbioe.2022.932469 (PMC9510842; doi:10.3389/fbioe.2022.932469)
Supplement: Supplementary file 1 [file DataSheet1.ZIP › frontiers_SupplementaryMaterial.tex]

%%%%%%%%%%%%%%%%%%%%%%%%%%%%%%%%%%%%%%%%%%%%%%%%%%%%%%%%%%%%%%%%%%%%%%%%%%%%%%%%%%%%%%%%%%%%%%%%%%%%%%%%%%%%%%%%%%%%%%%%%%%%%%%%%%%%%%%%%%%%%%%%%%%%%%%%%%%
% This is just an example/guide for you to refer to when producing your supplementary material for your Frontiers article.                                 %
%%%%%%%%%%%%%%%%%%%%%%%%%%%%%%%%%%%%%%%%%%%%%%%%%%%%%%%%%%%%%%%%%%%%%%%%%%%%%%%%%%%%%%%%%%%%%%%%%%%%%%%%%%%%%%%%%%%%%%%%%%%%%%%%%%%%%%%%%%%%%%%%%%%%%%%%%%%

%%% Version 2.5 Generated 2018/06/15 %%%
%%% You will need to have the following packages installed: datetime, fmtcount, etoolbox, fcprefix, which are normally inlcuded in WinEdt. %%%
%%% In http://www.ctan.org/ you can find the packages and how to install them, if necessary. %%%
%%%  NB logo1.jpg is required in the path in order to correctly compile front page header %%%

\documentclass[utf8]{frontiers_suppmat} % for all articles
\usepackage{url,hyperref,lineno,microtype,booktabs}
\usepackage[onehalfspacing]{setspace}


% Leave a blank line between paragraphs instead of using \\

\begin{document}
\onecolumn
\firstpage{1}

\title[Supplementary Material]{{\helveticaitalic{Supplementary Material}}}


\maketitle


\section{Supplementary Data}
\subsection{Time resolution convergence}
 In Figure \ref{fig:time_step_comp} we present the first 10 hours of simulation results from Model I using a time step of $\Delta t = 4000$, $\Delta t = 2000$ and $\Delta t = 1000$. The results shown in the Results section in our paper was obtained using $\Delta t = 4032$. The error always stayed below 3.7 \% in the SAS and 6.5 \% in the ISF relative to the peak concentration observed in model I. 
\begin{figure}
    \centering
    \includegraphics[width=\textwidth]{Figures/time_step_comp.png}
    \caption{The figure shows the CSF and ISF average concentration in Model I with $\alpha=1$ for the first 10 hours. Plotted are the results for three different time steps of increasing resolution.}
    \label{fig:time_step_comp}
\end{figure}

\subsection{Mesh resolution convergence}
As mesh refinements of the entire geometry is too expensive, a mesh resolution study was performed on a partition of the mesh containing both CSF and brain tissue. The partition is a 30x40x30 mm cut of the front left of the brain (Supplementary Figure \ref{fig:section_mesh}). The initial resolution of the partition was comparable to the resolution of the mesh used in the study simulations. The mesh was then refined to contain two and four times more cells compared to the initial resolution. First, the Stokes equation was solved as described in the Methods section, but except for a source $\nabla\cdot u = g$, we used a pressure boundary condition, $\mu \nabla u \cdot n - p n = p_0 n \text{ on } \partial \Omega_{\rm in}$, on one of the CSF edges. $p_0=5\cdot 10^{-7}$ Pa was adjusted to get a reasonable velocity of around 10 $\mu$m/s. We allowed free outflow, $\mu \nabla u \cdot n - p n = 0 \text{ on } \partial \Omega_{\rm in}$, on the opposite CSF edge. Calculating tracer transport was done in the same way as described in the Methods section, except for there being a constant concentration of $c=0.1\cdot \text{mmol/L} \text{ on } \partial \Omega_{\rm in}$ and free flow $c=0 \text{on } \partial \Omega_{\rm out}$. Tracer transport was simulated over a time period of 10 hours, and the maximal fluid velocity in the SAS and the maximal tracer concentration (after T = 10 hours) in the parenchyma were stored for comparison with finer meshes.
\begin{figure}
    \centering
    \includegraphics[width=0.5\textwidth]{Figures/section_mesh.png}
    \caption{A 30x40x30 mm section of the brain mesh containing both the CSF and ISF space.}
    \label{fig:section_mesh}
\end{figure}

\begin{table}
\begin{center}
\begin{tabular}{ccc}
    \toprule
    Resolution & Maximum velocity [$\mu$m/s] & Maximum tracer concentration in the ISF [mmol/L]\\
    \midrule
    Original & $12.37$ & $5.489$ \\
    X2 & $12.48$ & $5.421$ \\
    X3 & $12.50$ & $5.335$ \\
    \bottomrule
\end{tabular}
\caption{Convergence of maximum velocity and maximum tracer concentration in the ISF. Original, X2 and X4 denotes the original mesh resolution, 2 and 4 times the original mesh resolution respectively.}
\label{table:mesh_independence}
\end{center}
\end{table}
Table \ref{table:mesh_independence} shows how the maximum velocity and tracer concentration in the brain changes as mesh resolution is improved. The maximum velocity changes from 12.37 $\mu$m/s to 12.50 $\mu$m/s as the resolution increased fourfold. Similarly, the maximum tracer concentration in the ISF changes from $5.489$ to $5.335$ mmol/L. The relative error is thus, 1.04 \% and 2.81 \% between the coarsest and finest mesh for fluid velocity and tracer concentration respectively. 

%%% There is no need for adding the file termination, as long as you indicate where the file is saved. In the examples below the files (logo1.eps and logos.eps) are in the Frontiers LaTeX folder
%%% If using *.tif files convert them to .jpg or .png
%%%  NB logo1.eps is required in the path in order to correctly compile front page header %%%


%%% If you are submitting a figure with subfigures please combine these into one image file with part labels integrated.
%%% If you don't add the figures in the LaTeX files, please upload them when submitting the article.
%%% Frontiers will add the figures at the end of the provisional pdf automatically
%%% The use of LaTeX coding to draw Diagrams/Figures/Structures should be avoided. They should be external callouts including graphics.


%\bibliographystyle{frontiersinSCNS_ENG_HUMS} %  for Science, Engineering and Humanities and Social Sciences articles, for Humanities and Social Sciences articles please include page numbers in the in-text citations
%\bibliographystyle{frontiersinHLTH&FPHY} % for Health and Physics articles
%\bibliography{test}

\end{document}
